# Supplementary material for: Performance of Olive-Pomace Oils in Discontinuous and Continuous Frying. Comparative Behavior with Sunflower Oils and High-Oleic Sunflower Oils
Source: Foods. 2021 Dec 11;10(12):3081. doi: 10.3390/foods10123081 (PMC8701874; doi:10.3390/foods10123081)
Supplement: Supplementary file 1 [file foods-10-03081-s001.zip]

Archive with 4 entries (3 files):
- foods-1481554-Supplementary Material/
- foods-1481554-Supplementary Material/Supplementary Figure S1. OPO2 Phenolic compounds 280 nm.pdf
- foods-1481554-Supplementary Material/Supplementary Figure S2. OPO2 Phenolic compounds 335 nm.pdf
- foods-1481554-Supplementary Material/Supplementary Figure S3. Acceptability test evaluation sheet .pdf
